# Supplementary material for: Allogamy-Autogamy Switch Enhance Assortative Mating in the Allotetraploid Centaurea seridis L. Coexisting with the Diploid Centaurea aspera L. and Triggers the Asymmetrical Formation of Triploid Hybrids
Source: PLoS One. 2015 Oct 15;10(10):e0140465. doi: 10.1371/journal.pone.0140465 (PMC4607450; doi:10.1371/journal.pone.0140465)
Supplement: S1 Data — (XLS) [file pone.0140465.s001.xls]

## Sheet: Data
ID	REPETITION	PLANT	TAXA	TREATMENTS	CYPSELAE
1	1	422N 24W	A	1	0
2	1	422N 24W	A	2	6
3	1	422N 24W	A	3	6
4	1	422N 24W	A	4	0
5	1	422N 24W	A	C	0
6	1	412N 16W	A	1	2
7	1	412N 16W	A	2	10
8	1	412N 16W	A	3	2
9	1	412N 16W	A	4	0
10	1	412N 16W	A	C	0
11	1	444N 48W	A	1	0
12	1	444N 48W	A	2	12
13	1	444N 48W	A	3	8
14	1	444N 48W	A	4	0
15	1	444N 48W	A	C	0
16	1	444N 66W	A	1	3
17	1	444N 66W	A	2	15
18	1	444N 66W	A	3	2
19	1	444N 66W	A	4	0
20	1	444N 66W	A	C	0
21	1	445N 23W	S	1	13
22	1	445N 23W	S	2	11
23	1	445N 23W	S	3	17
24	1	445N 23W	S	4	13
25	1	445N 23W	S	C	22
26	1	421N 19W	S	1	27
27	1	421N 20W	S	2	9
28	1	421N 20W	S	C	4
29	1	421N 21W	S	3	12
30	1	421N 21W	S	4	13
31	1	454N 27W	S	1	21
32	1	454N 28W	S	2	18
33	1	454N 29W	S	3	20
34	1	454N 29W	S	C	12
35	1	454N 30W	S	4	19
36	1	427N 27W	S	1	19
37	1	427N 28W	S	2	16
38	1	427N 29W	S	3	8
39	1	427N 29W	S	C	0
40	1	427N 30W	S	4	7
41	1	395N 19W	SD	1	0
42	1	395N 19W	SD	2	0
43	1	395N 19W	SD	3	0
44	1	395N 19W	SD	4	0
45	1	395N 19W	SD	4	0
46	1	395N 19W	SD	C	0
47	1	439N 44W	SD	1	0
48	1	439N 45W	SD	2	0
49	1	439N 45W	SD	3	0
50	1	439N 46W	SD	4	0
51	1	439N 47W	SD	C	0
52	1	425N 35W	SD	1	0
53	1	425N 35W	SD	2	0
54	1	425N 36W	SD	3	0
55	1	425N 37W	SD	4	0
56	1	425N 38W	SD	C	0
57	2	589N 71W	A	1	0
58	2	589N 71W	A	2	5
59	2	589N 71W	A	3	5
60	2	589N 71W	A	4	0
61	2	589N 71W	A	C	0
62	2	004N 76W	A	1	0
63	2	004N 76W	A	2	5
64	2	004N 76W	A	3	5
65	2	004N 76W	A	4	0
66	2	004N 76W	A	C	0
67	2	047N 103W	A	1	1
68	2	047N 103W	A	2	7
69	2	047N 103W	A	3	5
70	2	047N 103W	A	4	0
71	2	047N 103W	A	C	0
72	2	598N 75W	A	1	0
73	2	598N 75W	A	3	5
74	2	598N 75W	A	4	0
75	2	598N 76W	A	2	9
76	2	598N 76W	A	C	0
77	2	026N 102W	S	2	27
78	2	026N 102W	S	3	20
79	2	026N 103W	S	1	0
80	2	026N 103W	S	4	14
81	2	026N 103W	S	C	4
82	2	030N 104W	S	1	15
83	2	030N 104W	S	4	24
84	2	030N 104W	S	C	10
85	2	030N 105W	S	2	11
86	2	030N 106W	S	3	26
87	2	590N 71W	SD	1	0
88	2	590N 72W	SD	2	0
89	2	590N 72W	SD	3	0
90	2	590N 72W	SD	4	0
91	2	590N 72W	SD	C	0
92	2	006N 74W	SD	1	0
93	2	006N 74W	SD	2	0
94	2	006N 74W	SD	3	0
95	2	006N 74W	SD	4	0
96	2	006N 74W	SD	C	0
97	2	037N 114W	SD	1	0
98	2	037N 114W	SD	C	0
99	2	032N 112W	SD	1	0
100	2	032N 112W	SD	2	0
101	2	032N 112W	SD	3	0
102	2	032N 112W	SD	4	0
103	2	032N 112W	SD	C	0
104	3	503N 56W	A	1	0
105	3	503N 56W	A	2	4
106	3	503N 56W	A	3	0
107	3	503N 56W	A	4	0
108	3	503N 56W	A	C	0
109	3	505N 53W	A	1	0
110	3	505N 53W	A	2	0
111	3	505N 53W	A	3	0
112	3	505N 53W	A	4	0
113	3	505N 53W	A	C	0
114	3	510N 53W	A	1	0
115	3	510N 53W	A	3	3
116	3	510N 53W	A	4	0
117	3	510N 53W	A	C	0
118	3	503N 55W	A	2	0
119	3	503N 55W	A	C	0
120	3	513N 54W	A	1	0
121	3	513N 54W	A	2	0
122	3	513N 54W	A	3	5
123	3	513N 54W	A	4	0
124	3	513N 54W	A	C	0
125	3	496N 43W	S	1	16
126	3	496N 43W	S	2	19
127	3	496N 43W	S	3	20
128	3	496N 43W	S	4	6
129	3	496N 43W	S	C	1
130	3	496N 44W	S	1	14
131	3	505N 49W	S	2	5
132	3	491N 56W	S	2	15
133	3	491N 57W	S	3	10
134	3	491N 57W	S	4	14
135	3	491N 57W	S	C	0
136	3	495N 49W	S	2	6
137	3	495N 49W	S	4	14
138	3	495N 49W	S	C	0
139	3	496N 52W	S	1	13
140	3	495N 50W	S	3	0
141	3	511N 48W	S	2	0
142	3	511N 48W	S	4	0
143	3	511N 48W	S	C	0
144	3	510N 49W	S	3	0
145	3	502N 40W	S	1	16
146	3	502N 40W	S	C	0
147	3	503N 45W	S	2	10
148	3	503N 46W	S	3	0
149	3	503N 47W	S	4	21
150	3	504N 42W	S	1	4
151	3	504N 42W	S	C	1
152	3	491N 53W	S	2	3
153	3	491N 53W	S	3	17
154	3	491N 53W	S	4	4
155	3	491N 53W	S	C	0
156	3	491N 53W	S	1	10
157	3	503N 50W	S	3	17
158	3	503N 49W	S	4	15
159	3	512N 48W	SD	1	0
160	3	492N 58W	SD	2	0
161	3	492N 58W	SD	3	0
162	3	492N 58W	SD	4	0
163	3	492N 58W	SD	C	0
164	3	492N 58W	SD	C	0
165	3	492N 58W	SD	C	0
166	3	511N 57W	SD	2	0
167	3	511N 58W	SD	3	0
168	3	511N 59W	SD	4	0
169	3	508N 51W	SD	1	0
170	3	508N 51W	SD	3	0
171	3	511N 60W	SD	2	0
172	3	511N 61W	SD	3	0
173	3	511N 62W	SD	4	0
174	3	510N 54W	SD	1	0
175	3	510N 55W	SD	2	0
176	3	510N 56W	SD	4	0
177	3	510N 57W	SD	C	0
178	3	494N 52W	SD	1	0
179	3	494N 52W	SD	3	0
180	3	494N 52W	SD	4	0
181	3	494N 52W	SD	C	0
182	3	500N 55W	SD	2	0
183	3	500N 56W	SD	C	0
184	4	445N 51W	A	1	0
185	4	445N 51W	A	2	0
186	4	445N 51W	A	3	0
187	4	445N 51W	A	4	0
188	4	445N 51W	A	C	0
189	4	024N 102W	A	1	0
190	4	434N 50W	A	2	0
191	4	434N 50W	A	3	0
192	4	434N 50W	A	4	0
193	4	434N 50W	A	C	0
194	4	440N 67W	A	1	0
195	4	440N 67W	A	2	0
196	4	440N 67W	A	3	0
197	4	440N 67W	A	4	0
198	4	440N 67W	A	C	0
199	4	021N 98W	A	1	0
200	4	443N 56W	A	2	0
201	4	443N 56W	A	3	2
202	4	443N 56W	A	4	0
203	4	443N 56W	A	C	0
204	4	434N 26W	S	1	0
205	4	434N 27W	S	2	3
206	4	434N 28W	S	3	0
207	4	436N 26W	S	4	2
208	4	436N 26W	S	C	1
209	4	443N 71W	S	1	0
210	4	440N 30W	S	2	1
211	4	441N 334W	S	C	0
212	4	441N 34W	S	4	0
213	4	024N 98W	S	1	2
214	4	432N 34W	S	2	0
215	4	432N 34W	S	3	5
216	4	432N 34W	S	C	0
217	4	438N 29W	S	4	5
218	4	025N 96W	S	1	0
219	4	433N 39W	S	2	12
220	4	433N 39W	S	3	4
221	4	433N 39W	S	4	0
222	4	433N 39W	S	C	0
223	4	433N 43W	SD	1	0
224	4	433N 43W	SD	2	0
225	4	433N 43W	SD	3	0
226	4	433N 43W	SD	4	0
227	4	433N 43W	SD	C	0
228	4	444N 41W	SD	1	0
229	4	444N 41W	SD	2	0
230	4	444N 41W	SD	3	0
231	4	444N 41W	SD	4	0
232	4	444N 41W	SD	C	0
233	4	436N 28W	SD	1	0
234	4	436N 28W	SD	2	0
235	4	436N 28W	SD	3	0
236	4	436N 28W	SD	4	0
237	4	436N 28W	SD	C	0
238	4	028N 104W	SD	1	0
239	4	463N 35W	SD	2	0
240	4	463N 35W	SD	3	0
241	4	463N 35W	SD	4	0
242	4	463N 35W	SD	C	0

## Sheet: Additions
Maternal taxon	Type of cross
		N	Cypselae number
C. aspera	Selfing	16	4
	AxA	16	73
	AxS	16	48
	AxH	16	0
	Bagged	17	0
C. seridis	Selfing	16	170
	SxS	17	166
	SxA	16	176
	SxH	17	171
	Bagged	17	55
C. x subdecurrens	Selfing	15	0
	HxH	15	0
	HxA	15	0
	HxS	16	0
	Bagged	17	0
			863

## Sheet: Legend
	TAXA
	A	C. aspera
	S	C. seridis
	SD	C. x subdecurrens
	TREATMENTS		C. aspera	C. seridis	C. x subdecurrens
	1	Selfing	Selfing	Selfing	Selfing
	2	Intraploidy	AxA	SxS	HxH
	3	Interploidy	AxS	SxA	HxA
	4	Interploidy	AxH	SxH	HxS
	C	Bagged	Bagged	Bagged	Bagged
